# Supplementary material for: Predicting the Potential Distribution of Haloxylon ammodendron under Climate Change Scenarios Using Machine Learning of a Maximum Entropy Model
Source: Biology (Basel). 2023 Dec 20;13(1):0. doi: 10.3390/biology13010003 (PMC11154351; doi:10.3390/biology13010003)
Supplement: Supplementary file 1 [file biology-13-00003-s001.zip › Table S1 the setting points in this experiment.xls]

## Sheet: H.ammodendron
species	Longitude	latitude
H.ammodendron	74.7	39.1
H.ammodendron	75.3	38.8
H.ammodendron	75.8	39.3
H.ammodendron	76.2	38.9
H.ammodendron	76.5	38.5
H.ammodendron	76.7	39.5
H.ammodendron	77.2	38.4
H.ammodendron	77.7	38.9
H.ammodendron	78.5	39.8
H.ammodendron	79	40.5
H.ammodendron	79.1	40.5
H.ammodendron	80.2	41.3
H.ammodendron	81.9	41.8
H.ammodendron	82.1	44.9
H.ammodendron	82.8	41.2
H.ammodendron	82.9	44.6
H.ammodendron	83	41.7
H.ammodendron	84.2197	41.4229
H.ammodendron	84.2198	41.4231
H.ammodendron	84.2199	41.4231
H.ammodendron	84.3	41.8
H.ammodendron	84.5	44.5
H.ammodendron	84.7	44.4
H.ammodendron	84.9	44.4
H.ammodendron	84.9	45.6
H.ammodendron	85.5	42.6
H.ammodendron	85.6	44.3
H.ammodendron	85.9	47.4
H.ammodendron	86	44.3
H.ammodendron	86.2	41.8
H.ammodendron	86.2	44.3
H.ammodendron	86.3	41.3
H.ammodendron	86.3	44.3
H.ammodendron	86.3	47.5
H.ammodendron	86.9	42.3
H.ammodendron	86.9	44.2
H.ammodendron	86.9	47.7
H.ammodendron	87.3	44
H.ammodendron	87.3	48.3
H.ammodendron	87.5	47.1
H.ammodendron	87.6	43.8
H.ammodendron	87.9282	44.2921
H.ammodendron	88	44.2
H.ammodendron	88.1	47.9
H.ammodendron	88.1261	44.3337
H.ammodendron	88.1262	44.3339
H.ammodendron	88.1262	44.3338
H.ammodendron	88.1419	44.3625
H.ammodendron	88.142	44.3627
H.ammodendron	88.142	44.3627
H.ammodendron	88.1548	44.3679
H.ammodendron	88.1549	44.3681
H.ammodendron	88.1549	44.3681
H.ammodendron	88.2	39
H.ammodendron	88.6	42.8
H.ammodendron	89.03	45.26
H.ammodendron	89.06	45.27
H.ammodendron	89.19	45.21
H.ammodendron	89.21	45.21
H.ammodendron	89.3	45.19
H.ammodendron	89.35	45.19
H.ammodendron	89.6	44
H.ammodendron	89.6	45.4
H.ammodendron	93.3	38.1
H.ammodendron	93.7	36.3
H.ammodendron	94.348	39.687
H.ammodendron	94.3481	39.6872
H.ammodendron	94.3482	39.6872
H.ammodendron	94.7	40.1
H.ammodendron	94.7	43.3
H.ammodendron	94.9	36.4
H.ammodendron	94.9	39.5
H.ammodendron	96.2	36.4
H.ammodendron	97	40.3
H.ammodendron	97.6167	37.0527
H.ammodendron	97.6168	37.0529
H.ammodendron	97.6169	37.0529
H.ammodendron	98.0373	42.341
H.ammodendron	98.1	36.3
H.ammodendron	98.3253	40.5806
H.ammodendron	98.3258	40.5869
H.ammodendron	98.3297	40.6558
H.ammodendron	98.3417	40.7744
H.ammodendron	98.7119	42.455
H.ammodendron	98.9	40
H.ammodendron	100.2	39.1
H.ammodendron	100.201	41.7639
H.ammodendron	100.556	39.7773
H.ammodendron	100.769	41.4499
H.ammodendron	101.1	42
H.ammodendron	101.389	39.7792
H.ammodendron	101.7	39.2
H.ammodendron	102	38.2
H.ammodendron	102.363	41.3798
H.ammodendron	102.4	41.4
H.ammodendron	102.803	38.0011
H.ammodendron	102.973	38.5889
H.ammodendron	103.1	38.6
H.ammodendron	103.146	38.1156
H.ammodendron	103.188	38.5425
H.ammodendron	103.28	38.3731
H.ammodendron	103.297	38.4189
H.ammodendron	103.505	38.98
H.ammodendron	103.56	38.9969
H.ammodendron	103.614	39.0761
H.ammodendron	103.614	39.0769
H.ammodendron	103.656	39.1503
H.ammodendron	103.658	39.1589
H.ammodendron	103.66	39.1833
H.ammodendron	103.913	39.4642
H.ammodendron	104.023	39.4617
H.ammodendron	105.2	37.5
H.ammodendron	105.7	38.8
H.ammodendron	106.8	39.7
H.ammodendron	106.9	39.4
H.ammodendron	107	40.3
H.ammodendron	107.1	41.1
H.ammodendron	107.4	37.8
H.ammodendron	108.7	39.8
H.ammodendron	115.7	37.1
