# Supplementary material for: Predicting the Potential Distribution of Haloxylon ammodendron under Climate Change Scenarios Using Machine Learning of a Maximum Entropy Model
Source: Biology (Basel). 2023 Dec 20;13(1):0. doi: 10.3390/biology13010003 (PMC11154351; doi:10.3390/biology13010003)
Supplement: Supplementary file 1 [file biology-13-00003-s001.zip › Table S2. Definitions of the 19 Bioclimatic Variables.xlsx]

## Sheet: Sheet1
Variable	Connotation	Unit
Bio1	Annual Mean Temperature	°C
Bio2	Mean Diurnal Range [Mean of monthly (max temp – min temp)]	°C
Bio3	Isothermality [(Bio2/Bio7) × 100]	%
Bio4	Temperature Seasonality (standard deviation ×100)	%
Bio5	Max Temperature of Warmest Month	°C
Bio6	Min Temperature of Coldest Month	°C
Bio7	Temperature Annual Range (Bio5 – Bio6)	°C
Bio8	Mean Temperature of Wettest Quarter	°C
Bio9	Mean Temperature of Driest Quarter	°C
Bio10	Mean Temperature of Warmest Quarter	°C
Bio11	Mean Temperature of Coldest Quarter	°C
Bio12	Annual Precipitation	mm
Bio13	Precipitation of Wettest Month	mm
Bio14	Precipitation of Driest Month	mm
Bio15	Precipitation Seasonality (Coefficient of Variation)	%
Bio16	Precipitation of Wettest Quarter	mm
Bio17	Precipitation of Driest Quarter	mm
Bio18	Precipitation of Warmest Quarter	mm
Bio19	Precipitation of Coldest Quarter	mm
